# Supplementary material for: Symbiont-mediated feminization imposes unavoidable host fitness costs
Source: Front Microbiol. 2026 Apr 30;17:1798411. doi: 10.3389/fmicb.2026.1798411 (PMC13171762; doi:10.3389/fmicb.2026.1798411)
Supplement: Supplementary file 2 [file Table_1.XLSX]

## Sheet: Sheet1
Female	Infection	Developed	Undeveloped	Total	Proportion Hatch
U-1	U	18	0	18	1
U-2	U	17	0	17	1
U-3	U	24	0	24	1
U-4	U	18	1	19	0.947368
U-5	U	18	0	18	1
U-6	U	14	0	14	1
U-7	U	9	0	9	1
U-8	U	21	0	21	1
U-9	U	15	0	15	1
U-10	U	19	0	19	1
U-12	U	20	0	20	1
U-15	U	19	0	19	1
U-16	U	21	0	21	1
U-17	U	34	1	35	0.971429
U-18	U	22	0	22	1
U-19	U	26	0	26	1
U-20	U	12	0	12	1
U-21	U	19	2	21	0.904762
U-22	U	24	3	27	0.888889
U-23	U	17	0	17	1
U-24	U	22	0	22	1
U-25	U	21	0	21	1
U-26	U	23	0	23	1
U-27	U	13	2	15	0.866667
U-28	U	20	0	20	1
U-29	U	18	0	18	1
U-30	U	15	5	20	0.75
R-1	R	20	0	20	1
R-2	R	18	2	20	0.9
R-3	R	20	1	21	0.952381
R-4	R	12	6	18	0.666667
R-5	R	16	0	16	1
R-6	R	18	0	18	1
R-7	R	25	0	25	1
R-8	R	14	0	14	1
R-11	R	21	2	23	0.913043
R-12	R	15	3	18	0.833333
R-13	R	20	0	20	1
R-14	R	12	4	16	0.75
R-15	R	20	0	20	1
R-16	R	18	1	19	0.947368
R-17	R	22	0	22	1
R-18	R	18	0	18	1
R-19	R	13	1	14	0.928571
R-20	R	22	0	22	1
R-21	R	18	0	18	1
R-22	R	23	1	24	0.958333
R-23	R	17	0	17	1
R-24	R	15	0	15	1
R-25	R	17	1	18	0.944444
R-26	R	20	0	20	1
R-27	R	18	0	18	1
R-28	R	3	1	4	0.75
R-29	R	21	0	21	1
R-30	R	19	1	20	0.95
RT-1	RT	19	0	19	1
RT-2	RT	14	0	14	1
RT-3	RT	16	0	16	1
RT-4	RT	21	0	21	1
RT-6	RT	21	0	21	1
RT-7	RT	12	0	12	1
RT-8	RT	21	0	21	1
RT-9	RT	26	0	26	1
RT-10	RT	19	0	19	1
RT-11	RT	22	0	22	1
RT-12	RT	24	0	24	1
RT-13	RT	24	0	24	1
RT-14	RT	17	0	17	1
RT-15	RT	17	0	17	1
RT-16	RT	16	1	17	0.941176
RT-17	RT	22	0	22	1
RT-18	RT	20	0	20	1
RT-19	RT	25	1	26	0.961538
RT-20	RT	21	0	21	1
RT-21	RT	17	1	18	0.944444
RT-22	RT	26	1	27	0.962963
RT-23	RT	16	1	17	0.941176
RT-25	RT	6	12	18	0.333333
RT-26	RT	26	0	26	1
RT-27	RT	25	0	25	1
RT-28	RT	21	0	21	1
RT-29	RT	18	1	19	0.947368
RT-30	RT	19	0	19	1
3F-1	RTW1	10	6	16	0.625
3F-2	RTW1	12	5	17	0.705882
3F-3	RTW1	12	3	15	0.8
3F-4	RTW1	14	5	19	0.736842
3F-5	RTW1	17	6	23	0.73913
3F-6	RTW1	16	1	17	0.941176
3F-7	RTW1	15	0	15	1
3F-8	RTW1	20	3	23	0.869565
3F-9	RTW1	10	2	12	0.833333
3F-11	RTW1	15	2	17	0.882353
3F-12	RTW1	10	3	13	0.769231
3F-13	RTW1	13	5	18	0.722222
3F-14	RTW1	9	4	13	0.692308
3F-15	RTW1	16	1	17	0.941176
3F-17	RTW1	3	10	13	0.230769
3F-19	RTW1	11	5	16	0.6875
3F-20	RTW1	10	4	14	0.714286
3F-21	RTW1	14	2	16	0.875
3F-22	RTW1	14	1	15	0.933333
3F-23	RTW1	5	14	19	0.263158
3F-24	RTW1	8	5	13	0.615385
3F-25	RTW1	18	3	21	0.857143
3F-26	RTW1	15	0	15	1
3F-27	RTW1	13	3	16	0.8125
3F-28	RTW1	16	4	20	0.8
3F-29	RTW1	11	8	19	0.578947
3F-30	RTW1	21	4	25	0.84
4F-1	RTW12	10	2	12	0.833333
4F-2	RTW12	14	1	15	0.933333
4F-3	RTW12	10	6	16	0.625
4F-4	RTW12	16	1	17	0.941176
4F-5	RTW12	18	0	18	1
4F-6	RTW12	17	0	17	1
4F-7	RTW12	13	4	17	0.764706
4F-8	RTW12	15	0	15	1
4F-9	RTW12	11	8	19	0.578947
4F-10	RTW12	13	1	14	0.928571
4F-11	RTW12	14	1	15	0.933333
4F-12	RTW12	9	8	17	0.529412
4F-13	RTW12	12	3	15	0.8
4F-14	RTW12	9	2	11	0.818182
4F-15	RTW12	9	5	14	0.642857
4F-16	RTW12	18	2	20	0.9
4F-17	RTW12	6	4	10	0.6
4F-18	RTW12	13	4	17	0.764706
4F-19	RTW12	16	3	19	0.842105
4F-20	RTW12	16	3	19	0.842105
4F-21	RTW12	17	2	19	0.894737
4F-23	RTW12	17	1	18	0.944444
4F-24	RTW12	9	7	16	0.5625
4F-25	RTW12	19	3	22	0.863636
4F-26	RTW12	17	0	17	1
4F-27	RTW12	15	0	15	1
4F-28	RTW12	9	3	12	0.75
4F-29	RTW12	7	4	11	0.636364
4F-30	RTW12	28	3	31	0.903226
5F-1	RTW123	12	5	17	0.705882
5F-2	RTW123	7	6	13	0.538462
5F-3	RTW123	17	1	18	0.944444
5F-4	RTW123	13	3	16	0.8125
5F-5	RTW123	16	0	16	1
5F-6	RTW123	15	1	16	0.9375
5F-7	RTW123	15	1	16	0.9375
5F-8	RTW123	14	3	17	0.823529
5F-9	RTW123	10	4	14	0.714286
5F-10	RTW123	14	4	18	0.777778
5F-12	RTW123	10	2	12	0.833333
5F-15	RTW123	13	4	17	0.764706
5F-16	RTW123	16	1	17	0.941176
5F-17	RTW123	16	1	17	0.941176
5F-18	RTW123	9	8	17	0.529412
5F-19	RTW123	14	2	16	0.875
5F-20	RTW123	6	0	6	1
5F-21	RTW123	15	1	16	0.9375
5F-23	RTW123	12	3	15	0.8
5F-24	RTW123	18	0	18	1
5F-27	RTW123	12	8	20	0.6
5F-28	RTW123	13	2	15	0.866667
5F-29	RTW123	12	2	14	0.857143
